# Supplementary material for: SLC6A3, HTR2C and HTR6 Gene Polymorphisms and the Risk of Haloperidol-Induced Parkinsonism
Source: Biomedicines. 2022 Dec 13;10(12):3237. doi: 10.3390/biomedicines10123237 (PMC9776373; doi:10.3390/biomedicines10123237)
Supplement: Supplementary file 1 [file biomedicines-10-03237-s001.zip]

Archive with 1 entries (1 files):
- biomedicines-2068615-supplementary.pdf
